# Supplementary material for: Comprehensive evaluation of total corneal refractive power by ray tracing in predicting corneal power in eyes after small incision lenticule extraction
Source: PLoS One. 2019 Jun 6;14(6):e0217478. doi: 10.1371/journal.pone.0217478 (PMC6553727; doi:10.1371/journal.pone.0217478)
Supplement: S1 Data — (XLSX) [file pone.0217478.s002.xlsx]

## Sheet: Sheet1
NO.	Age	EYE	Pre Km	Post Km	Haigis	Shammas	Pre SE	1-0.012*Pre SE	Pre Sec	Post SE	1-0.012*Post SE	Post Sec	group	Delta SEc	CHM	EKR 4.0	EKR 4.5	TNPpupil，zone	TCRPpupil,zone1	TCRPpupil,zone2	TCRPpupil,zone3	TCRPpupil,zone4	TCRPpupil,zone5	TCRPpupil,zone6	TCRPpupil,zone7	TCRPpupil,zone8	TCRPpupil,ring1	TCRPpupil,ring2	TCRPpupil,ring3	TCRPpupil,ring4	TCRPpupil,ring5	TCRPpupil,ring6	TCRPpupil,ring7	TCRPpupil,ring8	TCRPapex,zone1	TCRPapex,zone2	TCRPapex,zone3	TCRPapex,zone4	TCRPapex,zone5	TCRPapex,zone6	TCRPapex,zone7	TCRPapex,zone8	TCRPapex,ring1	TCRPapex,ring2	TCRPapex,ring3	TCRPapex,ring4	TCRPapex,ring5	TCRPapex,ring6	TCRPapex,ring7
1	24	2	42.5	37.8	36.5182	36.292	-5.375	1.0645	-5.04932	-0.125	1.0015	-0.124813	2	4.92451	37.5755	37.55	37.615	36.25	36.45	36.45	36.4	36.4	36.6	37.05	37.8		36.5	36.4	36.35	36.55	37.3	38.7	40.7		36.35	36.3	36.25	36.35	36.6	37.1	37.85	38.8	36.3	36.25	36.25	36.65	37.45	38.85	40.8
2	19	1	39.7	35.9	34.3921	34.126	-3.875	1.0465	-3.70282	0.625	0.9925	0.629723	2	4.33254	35.3675	35.885	35.955	34.5	34.9	34.9	34.9	34.95	35.1	35.4	35.85	36.4	34.95	34.85	34.9	35.1	35.65	36.4	37.55	38.9	34.75	34.75	34.7	34.8	34.95	35.25	35.75	36.35	34.7	34.7	34.75	35.05	35.55	36.4	37.5
3	18	2	41.9	37.4	36.0706	35.836	-4.75	1.057	-4.49385	0.75	0.991	0.756811	2	5.25066	36.6493	36.92	36.895	35.55	35.85	35.75	35.7	35.75	35.95	36.35	37	38	35.8	35.65	35.65	36	36.65	37.75	39.75	42.65	35.9	35.8	35.75	35.75	35.95	36.35	37	37.95	35.85	35.7	35.65	35.95	36.65	37.75	39.65
4	22	1	40.6	36.5	35.0635	34.81	-5.25	1.063	-4.93885	0	1	0	2	4.93885	35.6611	35.875	35.87	34.85	35.05	34.95	34.95	35	35.2	35.6	36.15	36.85	35	34.95	34.95	35.2	35.85	36.95	38.4	40	34.9	34.9	34.95	35.05	35.2	35.65	36.2	36.95	34.9	34.9	35	35.3	35.95	37	38.45
5	25	1	44.3	41	40.099	39.94	-3.75	1.045	-3.58852	0	1	0	2	3.58852	40.7115	40.215	40.23	39.25	39.75	39.75	39.8	39.85	40.05	40.25	40.7	41.15	39.75	39.75	39.9	40.1	40.5	41.2	42.15	43.2	39.75	39.8	39.8	39.85	40.05	40.35	40.7	41.15	39.75	39.75	39.9	40.1	40.5	41.2	42.15
6	18	1	44.5	40	38.98	38.8	-5.75	1.069	-5.37886	0.25	0.997	0.250752	2	5.62961	38.8704	39.165	39.245	38.1	38.05	38.05	38.3	38.5	38.8	39.15	39.6	40.3	37.95	38.2	38.55	39	39.55	40.3	41.5	43.5	38.15	38	38.2	38.45	38.75	39.05	39.55	40.2	37.9	38.15	38.55	39	39.5	40.15	41.3
7	28	2	43.8	40.7	39.7633	39.598	-3	1.036	-2.89575	0.25	0.997	0.250752	1	3.14651	40.6535	40.32	40.41	39.2	39.45	39.45	39.4	39.35	39.4	39.6	39.95	40.5	39.45	39.35	39.3	39.35	39.7	40.3	41.4	43.25	39.45	39.4	39.35	39.35	39.4	39.6	39.95	40.55	39.45	39.35	39.3	39.35	39.65	40.3	41.45
8	23	1	43.3	37.8	36.5182	36.292	-7.75	1.093	-7.09058	-0.25	1.003	-0.249252	3	6.84132	36.4587	36.055	36.19	35.55	35.6	35.65	35.7	35.9	36.3	36.9	37.8		35.65	35.7	35.85	36.45	37.5	39.1	41.2		35.65	35.65	35.75	35.95	36.3	36.9	37.8	38.95	35.65	35.7	35.9	36.5	37.45	38.95	41.2
9	22	2	43.1	38.9	37.7491	37.546	-5	1.06	-4.71698	0.25	0.997	0.250752	2	4.96773	38.1323	38.565	38.47	37.35	37.7	37.6	37.45	37.4	37.55	37.9	38.5	39.25	37.65	37.45	37.35	37.45	38.1	39.3	40.8	42.4	37.65	37.55	37.45	37.4	37.55	37.9	38.5	39.25	37.65	37.45	37.3	37.5	38.15	39.3	40.8
10	24	1	43.5	39.6	38.5324	38.344	-4.25	1.051	-4.04377	0.375	0.9955	0.376695	2	4.42046	39.0795	38.73	38.655	37.9	38.1	38.05	38	38.05	38.2	38.45	38.9	39.55	38.1	38	38	38.15	38.6	39.45	40.7	42.55	38.1	38.05	38	38.05	38.2	38.45	38.9	39.55	38.1	37.9	38	38.2	38.6	39.5	40.7
11	21	2	43	40.1	39.0919	38.914	-2.625	1.0315	-2.54484	-0.125	1.0015	-0.124813	1	2.42002	40.58	38.735	39.35	38.4	38.5	38.5	38.55	38.65	38.8	39.1	39.45	39.95	38.5	38.55	38.7	38.9	39.3	39.9	40.9	42.55	38.65	38.6	38.65	38.7	38.85	39.1	39.45	40	38.6	38.6		38.95	39.3	39.95	40.9
12	18	1	42.2	40	38.98	38.8	-1.75	1.021	-1.71401	1.125	0.9865	1.1404	1	2.8544	39.3456	39.39	39.23	38.45	38.75	38.7	38.65	38.65	38.7	38.85	39	39.3	38.7	38.65	38.6	38.7	38.95	39.3	39.75	40.55	38.7	38.65	38.6	38.6	38.7	38.8	39	39.25	38.7	38.65	38.55	38.7	38.9	39.25	39.7
13	21	1	42.4	39.7	38.6443	38.458	-2.875	1.0345	-2.77912	0.625	0.9925	0.629723	1	3.40884	38.9912	39.28	39.225	38.35	38.55	38.55	38.5	38.45	38.45	38.55	38.8	39.2	38.55	38.5	38.45	38.45	38.55	38.95	39.85	41.25	38.5	38.5	38.45	38.45	38.45	38.6	38.8	39.2	38.45	38.45	38.4	38.45	38.6	39	39.8
14	37	2	43.2	40.6	39.6514	39.484	-2.875	1.0345	-2.77912	0	1	0	1	2.77912	40.4209	40.585	40.535	39.45	39.85	39.75	39.6	39.55	39.6	39.9	40.4	41.05	39.8	39.65	39.45	39.5	40	40.95	42.35	44	39.85	39.75	39.65	39.6	39.7	39.95	40.4	41.1	39.85	39.65	39.5	39.6	40.1	41.05	42.4
15	20	2	44.4	42.2	41.4418	41.308	-2.125	1.0255	-2.07216	0.625	0.9925	0.629723	1	2.70188	41.6981	41.495	41.535	40.6	40.7	40.75	40.8	40.95	41.15	41.4	41.65	42	40.75	40.8	40.95	41.25	41.65	42.15	42.75	43.4	40.7	40.7	40.8	40.95	41.1	41.3	41.55	41.9	40.7	40.75	40.95	41.2	41.55	42	42.5
16	23	1	40.5	38.5	37.3015	37.09	-1.5	1.018	-1.47348	0.5	0.994	0.503018	1	1.9765	38.5235	37.87	37.85	36.9	37.1	37.2	37.35	37.55	37.6	37.75	38	38.3	37.2	37.35	37.6	37.75	37.95	38.25	38.75	39.9	37.1	37.2	37.35	37.5	37.65	37.75	38	38.3	37.15	37.35	37.55	37.75	37.95	38.25	38.75
17	21	1	41.6	38.7	37.5253	37.318	-3	1.036	-2.89575	1	0.988	1.01215	1	3.9079	37.6921	37.5	37.515	36.9	37.35	37.35	37.35	37.4	37.5	37.75	38.2	38.85	37.35	37.35	37.35	37.5	37.9	38.8	40	41.65	37.5	37.5	37.5	37.5	37.6	37.8	38.2	38.85	37.5	37.45	37.45	37.6	37.95	38.7	39.95
18	18	1	40.7	38.2	36.9658	36.748	-3.125	1.0375	-3.01205	-0.125	1.0015	-0.124813	1	2.88724	37.8128	37.175	37.14	36.95	37.25	37.15	37.05	37.05	37.15	37.25	37.55	38	37.2	37.05	37	37.05	37.4	37.9	38.7	39.9	37.25	37.15	37.05	37.05	37.1	37.25	37.55	37.95	37.2	37.05	37	37.05	37.35	37.85	38.7
19	18	2	42.5	39.5	38.4205	38.23	-3.375	1.0405	-3.24363	0.75	0.991	0.756811	1	4.00044	38.4996	39.41	39.095	37.95	38.25	38.15	38.1	38	38.05	38.15	38.35	38.65	38.25	38.1	37.95	37.95	38.1	38.55	39.25	40.5	38.3	38.25	38.15	38.05	38.05	38.1	38.3	38.65	38.3	38.15	38	37.95	38.1	38.45	39.15
20	23	1	41.1	37.9	36.6301	36.406	-3.5	1.042	-3.35893	0.25	0.997	0.250752	1	3.60968	37.4903	36.635	37.03	35.8	35.9	36.05	36.25	36.45	36.6	36.7	36.9	37.45	35.95	36.2	36.55	36.8	36.9	37.1	38.05	40.3	35.9	36.05	36.25	36.45	36.55	36.7	36.9	37.45	35.95	36.25	36.55	36.75	36.9	37.1	38.1
21	27	2	42.7	39.1	37.9729	37.774	-4.5	1.054	-4.26945	0.25	0.997	0.250752	2	4.5202	38.1798	39.025	39.025	37.8	38.1	38.05	37.9	37.9	38	38.2	38.65	39.25	38.1	37.95	37.85	37.9	38.25	39.1	40.4	42.1	37.9	37.85	37.85	37.85	37.95	38.2	38.65	39.25	37.9	37.85	37.75	37.9	38.35	39.2	40.45
22	19	1	43.8	40.5	39.5395	39.37	-4	1.048	-3.81679	0	1	0	2	3.81679	39.9832	39.395	39.345	38.7	39.05	38.95	38.85	38.85	38.9	39.15	39.6	40.25	39.05	38.85	38.75	38.85	39.3	40.15	41.35	43.15	39.3	39.15	39.05	39	39.15	39.4	39.85	40.45	39.2	39.05	38.95	39.1	39.6	40.4	41.55
23	21	2	41.2	37.8	36.5182	36.292	-3.75	1.045	-3.58852	0	1	0	2	3.58852	37.6115	36.95	36.995	36.1	35.8	35.9	36.1	36.25	36.45	36.65	36.8	37.1	35.85	36.1	36.35	36.65	36.85	37.15	37.55	38.4	35.8	35.9	36.1	36.3	36.5	36.65	36.85	37.2	35.8	36.1	36.4	36.7	36.95	37.25	37.7
24	19	1	41.9	37	35.623	35.38	-5.75	1.069	-5.37886	0	1	0	2	5.37886	36.5211	35.5	35.505	34.85	35.2	35.1	35	35.05	35.2	35.6	36.2		35.15	35	35	35.2	35.85	37.05	38.7		35.35	35.3	35.3	35.35	35.65	36.05	36.6	37.3	35.3	35.25	35.3	35.7	36.4	37.5	38.8
25	21	2	42.9	38.5	37.3015	37.09	-3.675	1.0441	-3.51978	0.5	0.994	0.503018	2	4.0228	38.8772	38.275	38.23	37.15	37.7	37.55	37.3	37.15	37.25	37.65	38.35	39.2	37.65	37.3	37	37.1	37.75	39.2	41	42.85	37.75	37.55	37.3	37.2	37.3	37.7	38.35	39.25	37.65	37.3	37.05	37.15	37.85	39.2	41
26	28	1	43.9	40.2	39.2038	39.028	-5.375	1.0645	-5.04932	-0.125	1.0015	-0.124813	2	4.92451	38.9755	38.975	39	38.35	38.5	38.5	38.5	38.6	38.8	39.2	39.7	40.45	38.5	38.5	38.6	38.9	39.5	40.45	41.8	43.9	38.6	38.6	38.55	38.65	38.85	39.25	39.75	40.5	38.55	38.55	38.6	38.95	39.5	40.5	41.8
27	27	2	44.5	40.8	39.8752	39.712	-4.375	1.0525	-4.15677	0	1	0	2	4.15677	40.3432	39.845	39.92	39.05	39.1	39.15	39.25	39.35	39.6	39.9	40.4	41.15	39.1	39.15	39.4	39.7	40.2	41.05	42.4	44.7	39.1	39.15	39.2	39.35	39.6	39.95	40.45	41.2	39.1	39.2	39.4	39.75	40.25	41.1	42.45
28	23	1	41.7	37.8	36.5182	36.292	-4.75	1.057	-4.49385	0.375	0.9955	0.376695	2	4.87055	36.8295	37.015	36.87	36.2	36.4	36.35	36.3	36.3	36.45	36.75	37.3	38.05	36.4	36.3	36.25	36.45	36.95	38	39.45	41.4	36.45	36.4	36.4	36.4	36.55	36.95	37.4	38.1	36.45	36.35	36.35	36.6	37.15	38.1	39.45
29	19	2	41.6	38.3	37.0777	36.862	-3.75	1.045	-3.58852	0.375	0.9955	0.376695	2	3.96521	37.6348	37.46	37.64	36.25	36.25	36.45	36.7	37	37.35	37.75	38.2	38.65	36.3	36.7	37.2	37.7	38.25	38.9	39.7	41.05	36.3	36.5	36.7	37.05	37.4	37.75	38.2	38.65	36.35	36.7	37.15	37.75	38.25	38.85	39.7
30	19	2	43.8	40.3	39.3157	39.142	-5.125	1.0615	-4.82807	0.25	0.997	0.250752	2	5.07883	38.7212	39.45	39.445	38.75	39.1	39	38.9	38.85	38.9	39.1	39.6	40.25	39.1	38.9	38.75	38.85	39.2	40.1	41.45		39.3	39.15	39	38.9	38.95	39.2	39.65	40.3	39.2	39.05	38.8	38.85	39.2	40.15	41.5
31	25	2	41.9	35.6	34.0564	33.784	-7.25	1.087	-6.66973	0.75	0.991	0.756811	3	7.42654	34.4735	34.175	34.29	33.65	33.9	33.85	33.75	33.8	34.1	34.7	35.55	36.6	33.9	33.7	33.7	34.15	35.15	36.65	38.8	41.3	33.95	33.85	33.8	33.9	34.15	34.75	35.55	36.6	33.95	33.8	33.8	34.2	35.2	36.75	38.7
32	21	2	41.8	36.8	35.3992	35.152	-6.375	1.0765	-5.92197	-0.125	1.0015	-0.124813	3	5.79716	36.0028	35.4	35.51	34.65	34.65	34.7	34.8	34.95	35.15	35.55	36.15	37.05	34.65	34.75	34.95	35.35	35.85	36.95	38.65	41.1	34.7	34.75	34.8	34.95	35.2	35.6	36.25	37.15	34.7	34.8	35	35.3	35.9	37.05	38.8
33	21	1	43.3	38.1	36.8539	36.634	-7	1.084	-6.45756	-0.125	1.0015	-0.124813	3	6.33275	36.9672	36.845	37	36	35.8	36	36.2	36.35	36.55	36.8	37.25	38	35.9	36.15	36.45	36.75	37.1	37.7	39.2	41.35	35.8	35.95	36.1	36.35	36.55	36.8	37.25	38	35.9	36.1	36.45	36.75	37.1	37.7	39.2
34	25	2	40.8	36	34.504	34.24	-7.625	1.0915	-6.9858	-0.5	1.006	-0.497018	3	6.48878	34.3112	34.925	34.84	34.05	34.25	34.15	34.2	34.3	34.45	34.8	35.4	36.2	34.2	34.15	34.25	34.55	35.15	36.1	37.55	39.85	34.3	34.3	34.3	34.4	34.6	35	35.55	36.3	34.3	34.3	34.4	34.7	35.3	36.3	37.7
35	28	1	43.6	38.2	36.9658	36.748	-7.875	1.0945	-7.19507	-0.625	1.0075	-0.620347	3	6.57472	37.0253	37.345	37.22	36.6	37.3	37.05	36.7	36.5	36.5	36.9	37.65	38.7	37.2	36.7	36.25	36.25	36.95	38.55	40.7	43	37.25	37	36.75	36.6	36.7	37.1	37.85	38.85	37.2	36.75	36.4	36.45	37.2	38.8	40.85
36	30	1	42.7	36.8	35.3992	35.152	-8.625	1.1035	-7.81604	0	1	0	3	7.81604	34.884	36.435	35.44	35.2	35.75	35.55	35.3	35.2	35.4	36	36.9	38	35.7	35.3	35	35.25	36.3	38.15	40.4	42.3	35.85	35.65	35.4	35.3	35.5	36.05	36.95	38	35.75	35.35	35.1	35.35	36.4	38.25	40.4
37	20	2	39.8	34	32.266	31.96	-8.375	1.1005	-7.61018	-0.5	1.006	-0.497018	3	7.11316	32.6868	33.62	33.66	32.6	33.35	33.1	32.7	32.55	32.55	33.05	33.85	34.8	33.25	32.75	32.25	32.35	33.15	34.9	37	38.65	33.25	33	32.6	32.45	32.55	33	33.75	34.8	33.15	32.6	32.15	32.3	33.15	34.9	37
38	25	2	42.6	35.9	34.3921	34.126	-9.5	1.114	-8.52783	0.375	0.9955	0.376695	3	8.90452	33.6955	34.12	34.255	33.7	34.05	33.9	33.8	33.9	34.35	35.15	36.2		33.95	33.8	33.85	34.45	35.7	37.8	40.15		34.35	34.3	34.25	34.4	34.8	35.55	36.5	37.6	34.3	34.25	34.35	34.95	36.1	37.95	40.1
39	22	1	43.4	37.7	36.4063	36.178	-7.375	1.0885	-6.77538	0.25	0.997	0.250752	3	7.02613	36.3739	36.645	36.47	35.7	36.1	35.95	35.85	35.85	36.1	36.7	37.55	39	36.1	35.8	35.7	36.1	37.05	38.8	40.9	43.2	36.1	36	35.95	36.05	36.35	37	37.85	38.9	36.05	35.95	36	36.45	37.45	39.1	41.1
40	19	2	43.9	39.5	38.4205	38.23	-6	1.072	-5.59701	0	1	0	3	5.59701	38.303	38.775	38.715	37.85	38.2	38.1	37.95	37.95	38.1	38.55	39.2	40.1	38.15	37.95	37.85	38.1	38.75	40.1	41.85	43.85	38.25	38.1	37.95	38	38.15	38.55	39.2	40.1	38.15	37.95	37.9	38.05	38.8	40.1	41.85
[truncated: 3 more columns]
